# Supplementary material for: GmMPK6 Positively Regulates Salt Tolerance through Induction of GmRbohI1 in Soybean
Source: Antioxidants (Basel). 2023 Feb 28;12(3):601. doi: 10.3390/antiox12030601 (PMC10045776; doi:10.3390/antiox12030601)
Supplement: Supplementary file 1 [file antioxidants-12-00601-s001.zip]

Archive with 1 entries (1 files):
- antioxidants-2174211-supplementary.pptx
